# Supplementary material for: Sex chromosomal dimorphisms narrated by X-chromosome translocation in a spiny frog (Quasipaa boulengeri)
Source: Front Zool. 2018 Nov 27;15:47. doi: 10.1186/s12983-018-0291-8 (PMC6260737; doi:10.1186/s12983-018-0291-8)
Supplement: Supplementary file 1 — Table S1. Sequence data of the sex-linked marker B08 in Quasipaa boulengeri. (XLSX 14.6 kb) [file 12983_2018_291_MOESM1_ESM.xlsx]

## Sheet: Sheet1
Sequence name	Voucher number	Sex	Karyotype	Population	GenBank accession number
1-1-F-R	XM3664	F	IV	1-DYYEC	MH607477
1-2-F-R	XM3664	F	IV	1-DYYEC	MH607478
2-1-F-R	XM3667	F	IV	1-DYYEC	MH607479
3-1-F-R	XM3670	F	IV	1-DYYEC	MH607480
3-2-F-R	XM3670	F	IV	1-DYYEC	MH607481
4-1-F-R	XM3675	F	IV	1-DYYEC	MH607482
4-2-F-R	XM3675	F	IV	1-DYYEC	MH607483
5-1-F-R	XM3688	F	IV	1-DYYEC	MH607484
5-2-F-R	XM3688	F	IV	1-DYYEC	MH607485
6-1-F-R	XM3767	F	IV	1-DYYEC	MH607486
6-2-F-R	XM3767	F	IV	1-DYYEC	MH607487
7-1-F-R	XM4181	F	IV	1-DYYEC	MH607488
8-1-M-R	XM3685	M	IV	1-DYYEC	MH607489
8-2-M-R	XM3685	M	IV	1-DYYEC	MH607490
9-1-M-R	XM3686	M	IV	1-DYYEC	MH607491
11-1-M-R	XM3761	M	IV	1-DYYEC	MH607492
11-2-M-R	XM3761	M	IV	1-DYYEC	MH607493
12-1-M-R	XM3764	M	IV	1-DYYEC	MH607494
12-2-M-R	XM3764	M	IV	1-DYYEC	MH607495
13-1-M-R	XM4172	M	IV	1-DYYEC	MH607496
13-2-M-R	XM4172	M	IV	1-DYYEC	MH607497
14-2-F-N	XM4166	F	I	1-DYYEC	MH607498
15-1-M-N	XM4159	M	I	1-DYYEC	MH607499
16-1-F-R	QLY385	F	V	2-QLTTS	MH607500
17-1-F-R	QLY392	F	V	2-QLTTS	MH607501
17-2-F-R	QLY392	F	V	2-QLTTS	MH607502
18-1-F-R	XM3590	F	V	2-QLTTS	MH607503
18-2-F-R	XM3590	F	V	2-QLTTS	MH607504
19-1-F-R	XM3625	F	II	2-QLTTS	MH607505
20-2-M-N	XM3627	M	I	2-QLTTS	MH607506
21-1-M-R	XM4146	M	III	2-QLTTS	MH607507
22-1-F-R	XM4152	F	II	2-QLTTS	MH607508
22-2-F-R	XM4152	F	II	2-QLTTS	MH607509
23-1-F-R	XM4153	F	II	2-QLTTS	MH607510
24-1-F-R	XM4154	F	II	2-QLTTS	MH607511
24-2-F-R	XM4154	F	II	2-QLTTS	MH607512
25-1-F-N	XM4160	F	I	1-DYYEC	MH607513
26-1-F-N	XM4167	F	I	1-DYYEC	MH607514
27-1-F-N	XM4169	F	I	1-DYYEC	MH607515
28-1-F-N	XM4180	F	I	1-DYYEC	MH607516
29-1-M-N	XM3766	M	I	1-DYYEC	MH607517
29-2-M-N	XM3766	M	I	1-DYYEC	MH607518
30-1-M-N	XM3770	M	I	1-DYYEC	MH607519
30-2-M-N	XM3770	M	I	1-DYYEC	MH607520
31-1-M-N	XM4116	M	I	1-DYYEC	MH607521
31-2-M-N	XM4116	M	I	1-DYYEC	MH607522
32-1-M-N	XM4128	M	I	1-DYYEC	MH607523
32-2-M-N	XM4128	M	I	1-DYYEC	MH607524
33-1-F-R	XM3937	F	IV	3-PZLMS	MH607525
33-2-F-R	XM3937	F	IV	3-PZLMS	MH607526
34-1-F-R	XM5753	F	II	3-PZLMS	MH607527
34-2-F-R	XM5753	F	II	3-PZLMS	MH607528
35-1-F-R	XM2031	F	III	4-DJYHK	MH607529
35-2-F-R	XM2031	F	III	4-DJYHK	MH607530
36-1-F-R	XM4259	F	II	4-DJYHK	MH607531
36-2-F-R	XM4259	F	II	4-DJYHK	MH607532
37-1-M-R	XM4261	M	IV	4-DJYHK	MH607533
37-2-M-R	XM4261	M	IV	4-DJYHK	MH607534
38-1-F-R	XM4289	F	IV	5-PZCF	MH607535
38-2-F-R	XM4289	F	IV	5-PZCF	MH607536
39-1-F-R	XM4295	F	IV	5-PZCF	MH607537
39-2-F-R	XM4295	F	IV	5-PZCF	MH607538
40-1-M-R	XM4285	M	IV	5-PZCF	MH607539
40-2-M-R	XM4285	M	IV	5-PZCF	MH607540
41-1-M-R	XM4288	M	IV	5-PZCF	MH607541
42-1-F-R	XM4239	F	II	6-WCYX	MH607542
42-2-F-R	XM4239	F	II	6-WCYX	MH607543
43-1-M-R	XM4240	M	III	6-WCYX	MH607544
43-2-M-R	XM4240	M	III	6-WCYX	MH607545
44-1-F-R	XM3746	F	IV	7-WCXK	MH607546
44-2-F-R	XM3746	F	IV	7-WCXK	MH607547
45-1-F-R	XM3749	F	IV	7-WCXK	MH607548
45-2-F-R	XM3749	F	IV	7-WCXK	MH607549
46-2-M-R	XM3742	M	IV	7-WCXK	MH607550
47-1-F-R	XM3482	F	IV	8-QCS	MH607551
47-2-F-R	XM3482	F	IV	8-QCS	MH607552
48-1-F-R	XM3486	F	IV	8-QCS	MH607553
48-2-F-R	XM3486	F	IV	8-QCS	MH607554
49-1-F-R	XM4201	F	IV	9-DYHP	MH607555
49-2-F-R	XM4201	F	IV	9-DYHP	MH607556
50-1-F-R	XM4203	F	IV	9-DYHP	MH607557
50-2-F-R	XM4203	F	IV	9-DYHP	MH607558
51-1-M-R	XM4202	M	IV	9-DYHP	MH607559
51-2-M-R	XM4202	M	IV	9-DYHP	MH607560
52-1-M-R	XM4209	M	IV	9-DYHP	MH607561
52-2-M-R	XM4209	M	IV	9-DYHP	MH607562
53-1-F-R	XM3725	F	IV	10-DYWS	MH607563
54-1-F-R	XM4061	F	IV	10-DYWS	MH607564
54-2-F-R	XM4061	F	IV	10-DYWS	MH607565
55-1-F-R	XM4065	F	IV	10-DYWS	MH607566
55-2-F-R	XM4065	F	IV	10-DYWS	MH607567
56-1-F-R	XM3008	F	IV	11-DYGTS	MH607568
56-2-F-R	XM3008	F	IV	11-DYGTS	MH607569
57-1-F-R	XM3629	F	IV	11-DYGTS	MH607570
57-2-F-R	XM3629	F	IV	11-DYGTS	MH607571
58-1-M-R	XM3383	M	IV	11-DYGTS	MH607572
58-2-M-R	XM3383	M	IV	11-DYGTS	MH607573
59-1-M-R	XM3633	M	IV	11-DYGTS	MH607574
60-1-F-N	QLY379	F	I	2-QLTTS	MH607575
61-1-F-N	QLY390	F	I	2-QLTTS	MH607576
62-1-F-N	QLY391	F	I	2-QLTTS	MH607577
63-1-F-N	XM3599	F	I	2-QLTTS	MH607578
64-1-M-N	QLY380	M	I	2-QLTTS	MH607579
64-2-M-N	QLY380	M	I	2-QLTTS	MH607580
65-1-M-N	QLY382	M	I	2-QLTTS	MH607581
65-2-M-N	QLY382	M	I	2-QLTTS	MH607582
66-1-M-N	QLY384	M	I	2-QLTTS	MH607583
66-2-M-N	QLY384	M	I	2-QLTTS	MH607584
67-1-M-N	QLY389	M	I	2-QLTTS	MH607585
67-2-M-N	QLY389	M	I	2-QLTTS	MH607586
68-1-F-R	XM4242	F	III	6-WCYX	MH607587
68-2-F-R	XM4242	F	III	6-WCYX	MH607588
69-1-M-R	XM4238	M	IV	6-WCYX	MH607589
69-2-M-R	XM4238	M	IV	6-WCYX	MH607590
70-1-M-R	XM3483	M	IV	8-QCS	MH607591
70-2-M-R	XM3483	M	IV	8-QCS	MH607592
72-2-F-N	XM3907	F	I	12-QLDZ	MH607593
73-1-M-N	XM3908	M	I	12-QLDZ	MH607594
74-1-F-N	XM3909	F	I	12-QLDZ	MH607595
75-1-F-N	QLY386	F	I	2-QLTTS	MH607596
77-1-M-N	XM1971	M	I	13-EMS	MH607597
77-2-M-N	XM1971	M	I	13-EMS	MH607598
